# Supplementary material for: A Novel ApoB/ApoA1 Ratio-Integrated Nomogram to Predict Cardiogenic Shock After Acute Myocardial Infarction
Source: Rev Cardiovasc Med. 2026 Apr 21;27(4):46493. doi: 10.31083/RCM46493 (PMC13155974; doi:10.31083/RCM46493)
Supplement: Supplementary file 1 [file 2153-8174-27-4-46493-s1.zip]

Archive with 1 entries (1 files):
- Supplymentary Table 1.docx
